# Supplementary material for: The First Case of the Identification of a Microorganism Directly from Whole Blood Using MALDI-TOF Mass Spectrometry in an Onco-Hematological Pediatric Patient with Bloodstream Infection
Source: Antibiotics (Basel). 2025 Feb 4;14(2):149. doi: 10.3390/antibiotics14020149 (PMC11851728; doi:10.3390/antibiotics14020149)
Supplement: Supplementary file 1 [file antibiotics-14-00149-s001.zip]

Archive with 1 entries (1 files):
- antibiotics-3452216-supplementary.pdf
